# Supplementary material for: Outpatient Parenteral Antimicrobial Therapy in Asia: Evolution, Models, and Challenges over the Past Decade—A Narrative Review
Source: Antibiotics (Basel). 2026 Jul 15;15(7):689. doi: 10.3390/antibiotics15070689 (PMC13403625; doi:10.3390/antibiotics15070689)
Supplement: Supplementary file 1 [file antibiotics-15-00689-s001.zip]

Archive with 1 entries (1 files):
- antibiotics-4397394-supplementary.pdf
